# Supplementary material for: BX795-Organic Acid Coevaporates: Evaluation of Solid-State Characteristics, In Vitro Cytocompatibility and In Vitro Activity against HSV-1 and HSV-2
Source: Pharmaceutics. 2021 Nov 12;13(11):1920. doi: 10.3390/pharmaceutics13111920 (PMC8623185; doi:10.3390/pharmaceutics13111920)
Supplement: Supplementary file 1 [file pharmaceutics-13-01920-s001.zip]

Archive with 1 entries (1 files):
- pharmaceutics-1352871-supplementary.pdf
